# Supplementary material for: Holocene carbon dynamics at the forest–steppe ecotone of southern Siberia
Source: Glob Chang Biol. 2016 Dec 28;23(5):1942–60. doi: 10.1111/gcb.13583 (PMC6849524; doi:10.1111/gcb.13583)
Supplement: Supplementary file 6 — Table S1. Data used to compile Fig. 1, including radiocarbon sample codes, depth intervals used to extract pollen for radiocarbon dating, details on pollen purity for radiocarbon analyses, uncalibrated and calibrated ages (calibrations based on IntCal13 radiocarbon calibration curve) Table S2. Table shows key components of the datasets and transformations used in the GAM SiZer analyses. The term 'K max' refers to the maximum value of the smoothing parameter k when calculating the GAM analyses. [file GCB-23-1942-s006.xlsx]

## Sheet: Table S1
Core	Core code	Depth interval		Mid-depth	Sample thickness, cm	Corrected depth, cm	Pollen purity (%)	Age 14C BP	unc	Calibrated age range, 95.4% probability		Calibrated mean	Calibrated weighted mean from age model, 95.4% probability	Comments
Box	LBB-AMS-1	0	4	2	4	14.5	90	1950	35	1986	1825	1901	1013	outlier, date not included in age-depth model
Box	LBB-AMS-2	20	24	22	4	34.5	95	2375	25	2483	2343	2399	2424
Box	LBB-AMS-3	32	35	33.5	3	46	95	2945	30	3207	2998	3100	3096
Box	LBB-AMS-4	56	59	57.5	3	70	95	4530	40	5314	5046	5174	5163
Box	LBB-AMS-5	77	80	78.5	3	91	95	5455	35	6305	6195	6253	6257
Box	LBB-AMS-6	89	92	90.5	3	103	90	6170	40	7170	6949	7073	7061
Box	LBB-AMS-7	101	104	102.5	3	115	85	6700	40	7655	7490	7565	7583
Box	LBB-AMS-8	121	124	122.5	3	135	85	7760	40	8601	8435	8530	8541
Box	LBB-AMS-9	138	141	139.5	3	152	90	8620	40	9674	9529	9584	9598
Box	LBB-AMS-10	145	148	146.5	3	159	90	8750	50	10107	9552	9750	9877
Box	LBB-AMS-11	159	163	161	4	173.5	90	9470	50	11070	10574	10758	10747
Box	LBB-AMS-12	171.5	175.5	173.5	4	186	80	10030	50	11763	11306	11534.5	11508

## Sheet: Table S2
	Transformation used	Number of samples	Mean temporal resolution	Median temporal resolution	kmax
%TOC	logit	349	30.8	30.2	90
C/N	log	349	30.8	30.2	80
δ13C	none	349	30.8	30.2	80
CMAR	log	107	99.8	100	30
PC1	none	175	60.6	57.8	20
DCF	log	346	31.2	30.7	40
benthic	logit	346	31.2	30.7	50
Table to show key components of the datasets and transformations used in the GAM SiZer analyses.
The term kmax refers to the maximum value of the smoothing parameter k when calculating the GAM analyses
